# Supplementary material for: Untargeted Metabolomics Approach for the Discovery of Environment-Related Pyran-2-Ones Chemodiversity in a Marine-Sourced Penicillium restrictum
Source: Mar Drugs. 2021 Jun 29;19(7):378. doi: 10.3390/md19070378 (PMC8305465; doi:10.3390/md19070378)
Supplement: Supplementary file 1 [file marinedrugs-19-00378-s001.zip]

Archive with 1 entries (1 files):
- marinedrugs-1264397-supplementary.pdf
